# Supplementary material for: Causal association between telomere length and female reproductive endocrine diseases: a univariable and multivariable Mendelian randomization analysis
Source: J Ovarian Res. 2024 Jul 15;17:146. doi: 10.1186/s13048-024-01466-5 (PMC11247788; doi:10.1186/s13048-024-01466-5)
Supplement: Supplementary file 2 — Supplementary Material 2. [file 13048_2024_1466_MOESM2_ESM.xlsx]

## Sheet: Table S1
Table S1. Details of individual studies included in Mendelian randomization analyses.
Traits	Data source	Author (year)	Sex	Ancestry	Sample size	Number of SNPs	GWAS ID
Exposures
LTL	UK Biobank	Codd et al. (2021)	Males and Females	European	472174	20134421	ieu-b-4879
Current tobacco smoking	MRC-IEU	Ben Elsworth et al. (2018)	Males and Females	European	462434	9851867	ukb-b-223
Alcohol consumption	Neale Lab	Neale et al. (2017)	Males and Females	European	336965	10894596	ukb-a-25
BMI	Neale Lab	Neale et al. (2017)	Males and Females	European	336107	10894596	ukb-a-248
Sleeplessness/insomnia	Neale Lab	Neale et al. (2017)	Males and Females	European	336965	10894596	ukb-a-13
PID	FinnGen	NA. (2021)	Males and Females	European	123579	16379784	finn-b-N14_FEMALEGENINF
Outcomes
Menorrhagia	FinnGen	NA. (2023)	Females	European	135041	21285621	finngen_R10_N14_MENORRHAGIA
Oligomenorrhoea	FinnGen	NA. (2023)	Females	European	112733	21266703	finngen_R10_N14_OLIGOMEN
Adenomyosis	FinnGen	NA. (2023)	Females	European	116248	21269225	finngen_R10_N14_ENDOMETRIOSIS_UTERUS
Ovarian endometrioma	FinnGen	NA. (2023)	Females	European	118027	21270109	finngen_R10_N14_ENDOMETRIOSIS_OVARY
Infertility	FinnGen	NA. (2023)	Females	European	126342	21275092	finngen_R10_N14_FEMALEINFERT
PCOS	FinnGen	NA. (2023)	Females	European	226869	21297957	finngen_R10_E4_PCOS_BROAD
POI	FinnGen	NA. (2023)	Females	European	219512	21297866	finngen_R10_E4_OVARFAIL
PMS	FinnGen	NA. (2023)	Females	European	111878	21265991	finngen_R10_N14_PREMENSTSYNDROM
Abbreviations: SNPs: single nucleotide polymorphisms; GWAS: genome-wide association studies; LTL: leukocyte telomere length; BMI: body mass index; PID: pelvic inflammatory disease; PCOS: polycystic ovary syndrome; POI: premature ovarian insufficiency; PMS: premenstrual syndrome.

## Sheet: Table S2
Table S2. Detailed information for 136 SNPs as genetic instrumental variants on LTL and female reproductive endocrine diseases.
SNP	effect allele	other allele	beta.exposure	se.exposure	pval.exposure	eaf.exposure	F	R2（%）
rs145114957	G	C	0.0272605	0.00498872	4.60002e-08	0.042648	29.8598	0.00632353
rs113525195	A	C	-0.0124075	0.00224132	3.09999e-08	0.290254	30.645	0.00648979
rs2977608	C	A	0.0129483	0.00233716	2.99999e-08	0.743949	30.6935	0.00650007
rs11085072	T	C	-0.0131806	0.00236713	2.59998e-08	0.236909	31.0045	0.00656592
rs12451892	C	T	-0.0116145	0.00207578	2.19999e-08	0.380511	31.3066	0.00662991
rs117034449	A	G	0.0374377	0.00667898	2.1e-08	0.023304	31.4193	0.00665376
rs17445108	A	G	-0.0168922	0.00300983	2e-08	0.12695	31.4983	0.00667049
rs6584579	G	A	0.0114923	0.00204674	2e-08	0.398876	31.5273	0.00667663
rs3767952	A	G	0.0134472	0.00238826	1.79999e-08	0.226709	31.7029	0.00671381
rs55747751	A	G	-0.0211612	0.00375164	1.7e-08	0.077375	31.8153	0.00673763
rs6751209	C	T	-0.0140465	0.00248465	1.6e-08	0.204231	31.9598	0.00676822
rs6659669	T	C	-0.0117091	0.00205167	1.09999e-08	0.605095	32.5709	0.00689763
rs6054257	A	G	-0.0141684	0.00247729	1.09999e-08	0.793522	32.7104	0.00692717
rs1003322	A	C	0.0141734	0.00247546	1e-08	0.213742	32.7819	0.00694231
rs10805346	C	T	0.0117072	0.00202147	7.00003e-09	0.439339	33.5405	0.00710295
rs7221585	T	C	0.0143271	0.00247042	6.69993e-09	0.22401	33.6336	0.00712266
rs139669835	T	C	-0.0612563	0.0105346	6.1e-09	0.009365	33.8114	0.00716032
rs12619538	C	A	0.0167489	0.00287813	5.89997e-09	0.141035	33.8649	0.00717164
rs7209057	A	G	0.011819	0.00202865	5.69994e-09	0.561044	33.9426	0.0071881
rs1105407	G	C	0.0162208	0.0027778	5.19996e-09	0.167323	34.0989	0.0072212
rs111527438	C	T	0.0125	0.00211016	3.09999e-09	0.351251	35.0903	0.00743113
rs38664	C	T	-0.0122471	0.00206433	2.99999e-09	0.59665	35.1971	0.00745373
rs9600019	T	C	0.0127134	0.00213096	2.39999e-09	0.335579	35.5935	0.00753769
rs41269079	A	T	0.0153617	0.0025499	1.7e-09	0.188991	36.2936	0.00768594
rs76094497	A	G	0.0278689	0.00461731	1.6e-09	0.051569	36.43	0.00771482
rs12369950	C	T	-0.0178308	0.00290205	8e-10	0.140675	37.7511	0.00799457
rs1907702	A	G	0.0150247	0.00242651	5.89997e-10	0.766771	38.3394	0.00811914
rs4743037	T	C	0.0147971	0.00238094	5.1e-10	0.230874	38.6238	0.00817935
rs429358	C	T	0.0173498	0.00277091	3.79997e-10	0.153969	39.2051	0.00830244
rs2293579	A	G	-0.012915	0.00205481	3.29997e-10	0.386274	39.5042	0.00836579
rs7164950	G	A	0.0129362	0.00204001	2.30001e-10	0.405979	40.2112	0.00851549
rs9955360	A	C	-0.0190311	0.00299791	2.19999e-10	0.869288	40.2985	0.00853398
rs3093888	A	G	-0.028973	0.00452459	1.5e-10	0.05131	41.004	0.00868338
rs13062095	C	T	0.0138552	0.00214113	9.70063e-11	0.327843	41.8733	0.00886745
rs41304832	A	G	0.0611702	0.0093095	5.00035e-11	0.012378	43.1743	0.00914293
rs11769630	A	T	-0.0256807	0.00389475	4.30031e-11	0.072227	43.4763	0.00920688
rs10977183	T	C	-0.0136963	0.00206831	3.50026e-11	0.427651	43.8504	0.00928609
rs12932179	G	A	-0.0136257	0.0020276	1.80011e-11	0.561399	45.1597	0.00956334
rs10845387	A	G	-0.0141214	0.00209396	1.50003e-11	0.352666	45.4796	0.00963108
rs4530278	T	G	0.0138793	0.0020567	1.50003e-11	0.59815	45.5398	0.00964382
rs10840270	G	C	0.014383	0.00212494	1.29987e-11	0.655684	45.8146	0.009702
rs7099229	A	G	-0.0153288	0.00224403	8.4004e-12	0.273301	46.6613	0.0098813
rs12925933	C	A	-0.0146622	0.00213796	7.00003e-12	0.66221	47.0324	0.00995987
rs139795227	C	A	0.0599379	0.00873247	6.70039e-12	0.014021	47.1115	0.00997662
rs2555104	C	A	-0.0139717	0.00203498	6.59933e-12	0.434255	47.1386	0.00998235
rs6587577	G	A	-0.0182148	0.0026359	4.79954e-12	0.826346	47.7517	0.0101122
rs6007020	C	T	0.0144904	0.00209637	4.79954e-12	0.367823	47.7775	0.0101176
rs869785	C	T	-0.0147303	0.00212801	4.40048e-12	0.672471	47.9153	0.0101468
rs10024820	C	T	-0.0144438	0.00205573	2.09991e-12	0.389235	49.3661	0.010454
rs565783711	T	C	0.0573006	0.00813161	1.80011e-12	0.017817	49.655	0.0105152
rs112394943	C	T	-0.0198961	0.00281641	1.59993e-12	0.162741	49.9048	0.0105681
rs4695407	G	A	0.0141511	0.00199925	1.50003e-12	0.507843	50.1008	0.0106096
rs73581419	T	C	0.0229838	0.00324156	1.29987e-12	0.106605	50.2729	0.010646
rs9878436	T	C	-0.0143407	0.00201819	1.20005e-12	0.434393	50.4911	0.0106922
rs9398196	G	A	-0.0143586	0.00201175	9.49948e-13	0.52005	50.9418	0.0107877
rs10774624	A	G	0.0149944	0.00205494	2.90001e-13	0.53276	53.2425	0.0112748
rs6873104	T	A	-0.0245329	0.00335421	2.60016e-13	0.101284	53.4953	0.0113283
rs77231040	C	G	0.0989303	0.0134649	1.99986e-13	0.005742	53.9822	0.0114314
rs117407747	T	C	0.0450533	0.00611706	1.80011e-13	0.027571	54.2458	0.0114872
rs8102497	A	G	-0.0149654	0.0020233	1.39991e-13	0.431828	54.7084	0.0115852
rs11579626	C	A	0.0265113	0.00357752	1.29987e-13	0.084882	54.9156	0.0116291
rs188918174	T	C	0.0403062	0.00543604	1.20005e-13	0.036106	54.9764	0.011642
rs13230646	C	T	-0.0173277	0.00232377	8.9002e-14	0.248945	55.6024	0.0117745
rs4498805	T	G	0.0150601	0.00200376	5.70033e-14	0.546632	56.4888	0.0119622
rs10773176	G	A	-0.0172009	0.00228534	5.19996e-14	0.741214	56.6499	0.0119963
rs11746381	C	T	0.0329955	0.00431036	1.9002e-14	0.0568	58.5977	0.0124087
rs1957937	T	A	0.0209365	0.00273361	1.9002e-14	0.16018	58.6588	0.0124216
rs2282764	G	A	-0.0224234	0.00289392	9.30037e-15	0.142384	60.0383	0.0127137
rs1023767	A	G	-0.0183732	0.00234772	5.00035e-15	0.237595	61.2456	0.0129694
rs2230590	C	T	-0.0158022	0.00200806	3.59998e-15	0.510897	61.927	0.0131136
rs79755767	A	G	0.0278665	0.00343286	4.79954e-16	0.095708	65.8948	0.0139537
rs6881568	A	C	0.0169256	0.00207735	3.69999e-16	0.36258	66.3845	0.0140574
rs66731853	A	G	-0.0177791	0.00215421	1.50003e-16	0.317304	68.1148	0.0144238
rs76219171	A	G	0.0359839	0.00431741	7.8001e-17	0.058433	69.4653	0.0147097
rs28577594	C	G	0.0187657	0.00224024	5.40008e-17	0.709829	70.1679	0.0148585
rs182059586	C	T	-0.0571159	0.00680853	4.90004e-17	0.02511	70.3729	0.0149019
rs113490934	C	T	-0.0351432	0.00416402	3.19963e-17	0.062005	71.2287	0.0150831
rs80324517	A	G	0.0396515	0.00466286	1.80011e-17	0.048259	72.3124	0.0153125
rs6776756	A	G	-0.0174439	0.00203747	1.10002e-17	0.597562	73.2998	0.0155216
rs185174247	A	G	0.0372806	0.00435145	1.10002e-17	0.05609	73.4	0.0155428
rs150150565	T	C	0.063762	0.00739877	6.79986e-18	0.021455	74.2682	0.0157266
rs116863223	A	G	-0.0817874	0.00937157	2.60016e-18	0.011763	76.1634	0.0161278
rs7772289	T	G	0.017549	0.00200003	1.69981e-18	0.503081	76.9892	0.0163027
rs59409453	G	A	0.0202133	0.00230175	1.59993e-18	0.730602	77.1181	0.01633
rs76666449	C	T	0.0295125	0.00333186	8.19974e-19	0.100625	78.4579	0.0166136
rs10905255	T	G	-0.0182493	0.00203099	2.60016e-19	0.57919	80.7374	0.0170962
rs6669563	A	G	0.0182358	0.00202476	2.09991e-19	0.437768	81.1149	0.0171762
rs871134	T	C	-0.0182986	0.0020263	1.69981e-19	0.569032	81.5505	0.0172684
rs142426306	T	C	-0.0504903	0.00539933	8.69961e-21	0.039544	87.4449	0.0185163
rs2056726	A	G	-0.0228078	0.00243638	7.89951e-21	0.214376	87.6345	0.0185564
rs1332941	G	A	0.0256552	0.00273159	5.90065e-21	0.820466	88.21	0.0186783
rs11991877	A	T	-0.030138	0.00318686	3.19963e-21	0.889309	89.4337	0.0189373
rs5742915	C	T	0.0193377	0.00202886	1.59993e-21	0.445829	90.8455	0.0192362
rs8006485	T	G	0.0191453	0.00200238	1.20005e-21	0.453102	91.4175	0.0193573
rs117512405	A	G	-0.0790134	0.00824611	9.49948e-22	0.017043	91.8124	0.0194409
rs45604339	T	C	-0.020433	0.00211433	4.30031e-22	0.34242	93.3936	0.0197756
rs56799554	G	A	-0.0259793	0.00267858	2.99985e-22	0.170183	94.0684	0.0199185
rs61748181	T	C	-0.059181	0.00595394	2.80027e-23	0.028928	98.7993	0.0209201
rs6969930	C	T	-0.020481	0.00204695	1.39991e-23	0.613375	100.112	0.0211979
rs131794	C	A	-0.0247859	0.00246292	8.00018e-24	0.792653	101.276	0.0214444
rs75664430	G	C	-0.0235179	0.0023186	3.59998e-24	0.248028	102.883	0.0217846
rs78491606	C	A	-0.0756311	0.00741168	1.9002e-24	0.018433	104.128	0.022048
rs1985369	G	A	-0.0311893	0.00300952	3.59998e-25	0.868178	107.403	0.0227413
rs28502153	A	C	-0.0215916	0.00206208	1.20005e-25	0.377958	109.637	0.0232143
rs16978028	T	A	-0.029945	0.00285068	8.19974e-26	0.143727	110.344	0.0233641
rs17677991	G	C	0.0222664	0.00210806	4.40048e-26	0.342123	111.566	0.0236227
rs11117354	C	T	0.0232506	0.00219601	3.40017e-26	0.696513	112.098	0.0237353
rs11699829	A	G	0.0641957	0.00602028	1.50003e-26	0.034146	113.704	0.0240753
rs3785074	G	A	0.023863	0.00220455	2.60016e-27	0.289672	117.168	0.0248085
rs762679	A	T	0.0310104	0.00285024	1.39991e-27	0.856501	118.372	0.0250635
rs12412214	A	G	-0.0245174	0.00222685	3.40017e-28	0.279765	121.217	0.0256657
rs144204502	T	C	-0.100574	0.00913369	3.40017e-28	0.012562	121.249	0.0256723
rs939916	A	G	0.0241795	0.00216724	6.59933e-29	0.669967	124.474	0.0263551
rs11557154	T	C	-0.0343719	0.00298538	1.10002e-30	0.13003	132.558	0.0280662
rs11584821	T	C	-0.0306517	0.00263623	2.99985e-31	0.176208	135.189	0.0286231
rs11866592	A	G	0.03464	0.00286611	1.29987e-33	0.14198	146.072	0.0309267
rs2763979	T	C	-0.0277713	0.00208092	1.29987e-40	0.359721	178.107	0.0377065
rs137901416	A	G	0.04572	0.00332355	4.70002e-43	0.100311	189.237	0.0400619
rs113119217	A	T	-0.0332464	0.00234274	1e-45	0.240708	201.391	0.0426338
rs10112752	A	G	-0.0287522	0.00202518	9.49948e-46	0.430369	201.564	0.0426705
rs932002	T	C	-0.0402052	0.00279667	7.29962e-47	0.150843	206.671	0.0437512
rs8105767	G	A	0.0328384	0.00220117	2.49977e-50	0.29467	222.564	0.047114
rs965109	T	C	-0.101702	0.00648201	1.80011e-55	0.024338	246.171	0.0521088
rs10768683	G	C	0.0469922	0.00277015	1.50003e-64	0.841033	287.768	0.0609086
rs4724	A	G	-0.0547446	0.00312441	9.79941e-69	0.116598	307.004	0.0649774
rs1291143	C	A	0.0493145	0.0027991	1.80011e-69	0.849026	310.392	0.0656939
rs3891167	G	A	-0.0425685	0.00239551	1.20005e-70	0.253435	315.776	0.0668326
rs611646	A	T	-0.0368309	0.00203547	3.50026e-73	0.408685	327.411	0.0692934
rs2967355	C	A	-0.0461595	0.00238972	4.00037e-83	0.774276	373.101	0.0789556
rs143190905	T	G	-0.0723995	0.00369421	1.59993e-85	0.080404	384.084	0.081278
rs7790856	T	C	-0.0437199	0.00220526	1.80011e-87	0.289139	393.04	0.0831716
rs6536702	A	G	0.0534148	0.00238875	9.39723e-111	0.774647	500.011	0.105784
rs9419958	C	T	-0.0810098	0.00293847	2.60016e-167	0.86139	760.03	0.160706
rs35640778	A	G	-0.209011	0.00702087	9.59401e-195	0.020757	886.247	0.187344
rs10936598	C	A	-0.0656433	0.00214663	1e-200	0.32379	935.114	0.197654
rs7726159	A	C	0.0707719	0.0021282	1e-200	0.327295	1105.85	0.233657
Abbreviations: SNP: single nucleotide polymorphism; beta.exposure: beta of the SNP in expsure; se.exposure: standard error of the SNP in exposure; pval.exposure: P-value of the SNP in exposure; eaf.exposure: the effect allele frequency in exposure; F: F-statistic; R2(%): the proportion of exposure variance explained by SNPs.

## Sheet: Table S3
Table S3. The statistics power of casual relationship of LTL on female reproductive endocrine diseases with MR analysis
Exposure	Outcome	Power
LTL	Menorrhagia	1
LTL	Oligomenorrhea	0.96
LTL	Adenomyosis	0.67
LTL	Ovarian endometrioma	0.99
LTL	Infertility	0.33
LTL	PCOS	0.5
LTL	POI	0.99
LTL	PMS	0.11

## Sheet: Table S4
Table S4. Detailed information for 64 SNPs as genetic instrumental variants on menorrhagia and LTL.
SNP	effect allele	other allele	beta.exposure	se.exposure	pval.exposure	eaf.exposure	beta.outcome	se.outcome	pval.outcome	F	R2(%)
rs62358716	C	T	0.0549843	0.0120337	4.8961e-06	0.141021	-0.00709899	0.00266674	0.00779992	20.8773	0.0137337
rs498428	T	G	0.0425396	0.00928279	4.59166e-06	0.706596	0.00193244	0.00222688	0.39	21.0002	0.0138146
rs138830254	G	A	0.104274	0.0227194	4.44017e-06	0.0353918	-0.00910404	0.0113395	0.42	21.0646	0.0138569
rs3754931	A	G	-0.0402451	0.00875938	4.3376e-06	0.369956	0.00684784	0.00204116	0.000790005	21.1093	0.0138863
rs8181588	C	T	0.0899764	0.0195833	4.33691e-06	0.0478678	0.00102429	0.00448458	0.82	21.1096	0.0138865
rs4425589	A	G	0.0662648	0.0144207	4.32484e-06	0.0937819	0.00021824	0.00364609	0.95	21.1148	0.0138899
rs2034809	A	G	0.0392115	0.00852658	4.2507e-06	0.526651	0.00076292	0.00200554	0.7	21.1481	0.0139118
rs76153418	T	C	0.101804	0.02206	3.9336e-06	0.0370783	-0.00348844	0.0044799	0.44	21.2967	0.0140096
rs7103964	A	G	-0.0449031	0.00972456	3.8841e-06	0.257275	0.00297465	0.00227905	0.19	21.321	0.0140255
rs111572422	A	T	0.0891254	0.019301	3.88088e-06	0.0495149	-0.00736825	0.00477882	0.12	21.3225	0.0140265
rs141120064	A	G	0.236502	0.0512042	3.85958e-06	0.00651521	0.00525103	0.008564	0.54	21.333	0.0140335
rs4868800	T	G	-0.0400459	0.00864202	3.58914e-06	0.610909	-0.00231511	0.00205014	0.26	21.4724	0.0141251
rs6092143	T	C	0.0410777	0.00885343	3.48827e-06	0.350172	0.00191751	0.00207246	0.35	21.527	0.0141611
rs73155970	A	G	-0.174225	0.0374649	3.31375e-06	0.0137258	0.00158466	0.010288	0.88	21.6255	0.0142258
rs1828079	G	A	-0.043556	0.00934983	3.18552e-06	0.287767	-0.00082847	0.00229378	0.719999	21.7012	0.0142756
rs17687475	G	A	0.0605625	0.012996	3.16053e-06	0.118199	-0.00137171	0.003224	0.67	21.7161	0.0142855
rs71513271	G	A	0.067994	0.0145804	3.11057e-06	0.0905429	-0.00487112	0.00353495	0.17	21.7469	0.0143057
rs56336426	T	G	-0.34395	0.0736465	3.00788e-06	0.0036928	-0.0105443	0.00713249	0.14	21.8113	0.014348
rs28789138	A	C	0.0506263	0.0108371	2.98923e-06	0.186968	-0.00295024	0.00282696	0.3	21.8233	0.0143559
rs145904713	T	C	0.169959	0.0362221	2.70358e-06	0.0133201	0.0147348	0.00861322	0.0870001	22.0158	0.0144826
rs13011030	G	A	0.0395095	0.00841981	2.6996e-06	0.51411	0.00058626	0.0020164	0.77	22.0188	0.0144845
rs147236067	T	G	0.104655	0.0222447	2.5422e-06	0.0378694	-0.00372223	0.008767	0.67	22.1341	0.0145603
rs6540280	A	C	-0.0467007	0.00989108	2.34115e-06	0.244836	-0.00365633	0.00212879	0.0860003	22.2922	0.0146644
rs41300136	T	C	-0.0588571	0.0124175	2.1387e-06	0.135762	0.00119677	0.00295399	0.69	22.4659	0.0147786
rs72700555	A	G	-0.0760183	0.0159697	1.93442e-06	0.0776812	0.00133528	0.00406311	0.74	22.6588	0.0149055
rs1021317	G	A	0.0440005	0.00924237	1.9289e-06	0.296629	-0.00139341	0.0023086	0.55	22.6643	0.0149091
rs62047127	G	A	-0.0649879	0.0136321	1.86733e-06	0.109184	0.00332868	0.00275798	0.23	22.7266	0.01495
rs920435	C	T	-0.0425292	0.0088078	1.37502e-06	0.369581	-0.00185413	0.00204885	0.37	23.3149	0.015337
rs7728894	A	G	0.0457796	0.00947341	1.34871e-06	0.269466	-0.00047429	0.00231045	0.84	23.3521	0.0153615
rs34532804	A	G	0.0412681	0.00849789	1.19613e-06	0.453863	-0.00139507	0.00202472	0.49	23.5831	0.0155134
rs4768953	G	A	0.0967008	0.0199077	1.18899e-06	0.0457906	-0.00397313	0.00496734	0.42	23.5946	0.015521
rs11580857	C	A	-0.0783987	0.0159836	9.34545e-07	0.0780116	0.00230428	0.00424639	0.59	24.0582	0.0158259
rs2277339	G	T	-0.0626584	0.0127299	8.56091e-07	0.12911	0.0125623	0.00323881	0.000109999	24.2272	0.015937
rs113470730	C	T	0.0946525	0.0191104	7.31004e-07	0.0509661	-0.00938053	0.0113371	0.41	24.5312	0.016137
rs1936789	A	G	0.0423392	0.00844634	5.36636e-07	0.495786	0.00337764	0.00201735	0.0940005	25.1271	0.0165289
rs9851021	A	G	-0.0491471	0.00978774	5.13251e-07	0.251653	-0.00296891	0.00273881	0.28	25.213	0.0165854
rs56318008	T	C	0.0570038	0.011303	4.57678e-07	0.164973	0.00059423	0.00283326	0.83	25.434	0.0167307
rs56119508	A	G	0.0792123	0.015698	4.51128e-07	0.0770014	0.00494227	0.00677913	0.47	25.4619	0.0167491
rs6955920	C	T	-0.0692998	0.0137054	4.27248e-07	0.893409	-0.00162254	0.0035624	0.649999	25.5667	0.016818
rs3803361	T	C	0.0432252	0.0084354	2.9871e-07	0.479545	0.00398531	0.00200773	0.0470002	26.2577	0.0172725
rs9627565	C	T	-0.0459579	0.0088798	2.27237e-07	0.350882	-0.00145719	0.00210378	0.49	26.786	0.01762
rs2421985	C	T	0.0437229	0.00843393	2.16975e-07	0.463198	-0.00297324	0.00200463	0.14	26.8752	0.0176786
rs112636893	T	C	-0.117802	0.0226842	2.06776e-07	0.0375989	-0.00771618	0.0124064	0.53	26.9682	0.0177398
rs6705668	G	T	0.0450487	0.00862087	1.73652e-07	0.401861	-0.00173414	0.00203968	0.4	27.3059	0.0179619
rs116715658	C	T	-0.123673	0.0235582	1.5237e-07	0.0357162	0.00377762	0.00763131	0.62	27.5588	0.0181282
rs4855037	T	G	0.0444438	0.00843593	1.37626e-07	0.518981	0.00159578	0.00201283	0.43	27.7556	0.0182577
rs2372362	G	A	-0.0540043	0.010242	1.34338e-07	0.785402	0.00394647	0.00261918	0.13	27.8023	0.0182884
rs73236104	C	G	-0.052873	0.0100266	1.34017e-07	0.232968	-0.00077457	0.00231929	0.74	27.807	0.0182915
rs117479060	A	G	0.124666	0.0234082	1.00538e-07	0.0333149	-0.00189395	0.00591961	0.75	28.3631	0.0186572
rs77567232	T	C	-0.125893	0.0236043	9.63474e-08	0.0341493	0.00830511	0.0071136	0.24	28.4456	0.0187115
rs205766	A	C	-0.0655528	0.0122752	9.28218e-08	0.861816	-0.00072939	0.00294755	0.8	28.518	0.0187591
rs4954387	G	A	-0.0481187	0.00897982	8.38977e-08	0.344918	0.0105956	0.00244979	1.5e-05	28.7135	0.0188877
rs3767137	A	G	0.0506871	0.00937281	6.37735e-08	0.278126	-0.00214314	0.00226096	0.34	29.2449	0.0192371
rs12612120	C	T	0.0456617	0.00844303	6.36576e-08	0.487932	-0.00502348	0.00205559	0.015	29.2484	0.0192394
rs78378222	G	T	0.176363	0.0319497	3.38992e-08	0.0171813	-0.0183614	0.0094705	0.0530005	30.4702	0.020043
rs9263475	G	A	-0.0544662	0.00940106	6.88827e-09	0.282181	-0.00336619	0.00247518	0.17	33.5656	0.0220786
rs111550108	T	C	-0.133344	0.0220923	1.58216e-09	0.0391807	0.00545143	0.005311	0.3	36.43	0.0239623
rs74636305	A	G	-0.106219	0.016706	2.04235e-10	0.0705146	0.00293819	0.00377345	0.44	40.4253	0.0265896
rs1735537	C	T	0.0636172	0.00979665	8.37144e-11	0.245188	-0.00254288	0.00231198	0.27	42.1685	0.0277358
rs954238	A	T	0.0692123	0.010276	1.63531e-11	0.213384	-0.00273148	0.00257616	0.29	45.3641	0.0298371
rs75731980	T	C	0.13042	0.0170581	2.07922e-14	0.0648105	0.0586414	0.0272831	0.032	58.455	0.0384439
rs7959150	G	A	-0.077722	0.00960024	5.68722e-16	0.738294	0.00086605	0.00226346	0.7	65.5418	0.0431027
rs6025	T	C	-0.328677	0.0316415	2.82553e-25	0.0199931	0.00521394	0.00677656	0.44	107.899	0.0709389
rs11031005	C	T	-0.127403	0.0114514	9.42758e-29	0.167344	-0.00442109	0.00289977	0.13	123.776	0.0813685
Abbreviations: SNP: single nucleotide polymorphism; beta.exposure: beta of the SNP in expsure; se.exposure: standard error of the SNP in exposure; pval.exposure: P-value of the SNP in exposure; eaf.exposure: the effect allele frequency in exposure; beta.outcome: beta of the SNP in outcome; se.outcome: standard error of the SNP in outcome; pval.outcome, P-value of the SNP in outcome; F: F-statisti…

## Sheet: Table S5
Table S5. Detailed information for 12 SNPs as genetic instrumental variants on oligomenorrheal and LTL.
SNP	effect allele	other allele	beta.exposure	se.exposure	pval.exposure	eaf.exposure	beta.outcome	se.outcome	pval.outcome	F	R2(%)
rs77655118	A	G	0.481385	0.105455	4.99885e-06	0.0315022	-0.00275016	0.00384752	0.47	20.8374	0.0184807
rs17520628	G	A	-0.303654	0.066234	4.54925e-06	0.137579	-0.0037305	0.00273377	0.17	21.0179	0.0186408
rs17383368	T	C	-0.194964	0.0423453	4.14181e-06	0.44552	0.00074242	0.00204368	0.719999	21.1978	0.0188003
rs7004885	A	G	-0.19456	0.0422143	4.04902e-06	0.449388	-0.00192854	0.00206419	0.35	21.2413	0.0188389
rs580140	G	A	0.217619	0.0467228	3.19838e-06	0.248124	0.0015377	0.00221418	0.49	21.6934	0.0192398
rs6828372	C	T	0.219015	0.0470062	3.17329e-06	0.243376	0.00200374	0.00272817	0.46	21.7085	0.0192532
rs9920104	A	G	0.260975	0.0554245	2.4935e-06	0.145306	-0.00290838	0.00259405	0.26	22.1711	0.0196634
rs592858	A	C	0.198092	0.0420232	2.43064e-06	0.529723	0.00055922	0.00200591	0.780001	22.2202	0.0197069
rs9504181	T	C	-0.353811	0.0732041	1.34354e-06	0.109217	-0.00210133	0.00319978	0.51	23.3595	0.0207172
rs9550124	A	G	-0.274055	0.0566698	1.3248e-06	0.184961	-0.00500472	0.0022447	0.0259998	23.3865	0.0207411
rs61985110	T	C	-0.535946	0.106952	5.41215e-07	0.0539386	-0.00185167	0.00408288	0.649999	25.1106	0.0222698
rs41303572	A	G	-0.757057	0.140234	6.7197e-08	0.0351077	-0.00171211	0.00550209	0.760001	29.1436	0.0258456

## Sheet: Table S6
Table S6. Detailed information for 29 SNPs as genetic instrumental variants on adenomyosis and LTL.
SNP	effect allele	other allele	beta.exposure	se.exposure	pval.exposure	eaf.exposure	beta.outcome	se.outcome	pval.outcome	F	R2(%)
rs113335503	A	G	-0.211807	0.0463714	4.93299e-06	0.0647225	-0.0115041	0.00798281	0.15	20.8628	0.0179439
rs3738196	G	T	-0.100989	0.0221084	4.92618e-06	0.62635	-0.00094453	0.00210649	0.649999	20.8654	0.0179461
rs117535066	G	A	-0.343873	0.0752768	4.92142e-06	0.024857	-0.00532296	0.00580307	0.36	20.8673	0.0179478
rs62262061	A	G	0.131623	0.0287088	4.54506e-06	0.157619	-0.0124139	0.00250082	6.90001e-07	21.0197	0.0180788
rs4128297	A	T	-0.14018	0.0304274	4.0846e-06	0.161981	-0.00285065	0.00249752	0.25	21.2244	0.0182548
rs4727951	C	A	-0.101576	0.0220066	3.9176e-06	0.408663	-0.00299078	0.00200865	0.14	21.3044	0.0183236
rs67822180	G	C	-0.230905	0.0500247	3.91552e-06	0.05587	0.008065	0.00414647	0.0519996	21.3054	0.0183245
rs4145890	C	A	-0.105344	0.0227955	3.81443e-06	0.355296	0.00432097	0.0020377	0.0340001	21.3557	0.0183678
rs806349	T	C	0.0998823	0.021588	3.71467e-06	0.479467	0.00119742	0.00201055	0.55	21.4065	0.0184114
rs61175078	A	G	0.141602	0.0305906	3.67553e-06	0.135239	-0.00587604	0.00297467	0.0479999	21.4267	0.0184288
rs12378477	T	C	-0.3404	0.0727638	2.89474e-06	0.0268957	0.00283117	0.00521729	0.59	21.8847	0.0188227
rs34643691	T	C	1.28167	0.270429	2.14338e-06	0.00076945	-0.00640773	0.0102039	0.53	22.4615	0.0193186
rs62123096	A	G	-0.129369	0.0271572	1.9006e-06	0.209324	0.00146837	0.00258787	0.57	22.6925	0.0195173
rs145191588	A	G	-0.458971	0.0961902	1.82865e-06	0.016016	2.168e-05	0.00581299	0.999999	22.7668	0.0195812
rs13130561	G	A	0.105141	0.021909	1.59467e-06	0.571963	0.00024014	0.0020189	0.91	23.0299	0.0198074
rs141729694	T	C	-0.278609	0.0577358	1.39585e-06	0.0413349	-0.00783684	0.00385286	0.0420001	23.2859	0.0200275
rs190725664	G	A	-0.204011	0.0413748	8.18936e-07	0.0819865	-0.00145237	0.00338161	0.67	24.3124	0.0209102
rs6940919	G	T	0.113491	0.0228422	6.7473e-07	0.311689	-0.00480383	0.0023633	0.0420001	24.6854	0.0212309
rs78883567	G	A	-0.156563	0.0312958	5.65379e-07	0.149572	-0.00052278	0.00334739	0.88	25.0264	0.0215242
rs6487543	A	G	-0.131042	0.0261735	5.53809e-07	0.790966	-0.00625476	0.00242769	0.01	25.0663	0.0215585
rs7634507	C	T	0.115154	0.0224807	3.01766e-07	0.628948	-0.00015265	0.00211241	0.94	26.238	0.022566
rs12545112	C	T	-0.112156	0.0216725	2.27851e-07	0.452499	-0.00375188	0.002061	0.0690001	26.7806	0.0230325
rs147230474	T	G	0.229981	0.0442776	2.05731e-07	0.0561608	0.00625219	0.00529639	0.24	26.9779	0.0232022
rs190871356	T	C	0.478167	0.0889149	7.53998e-08	0.0115282	0.00411204	0.0068556	0.55	28.9203	0.0248723
rs8025072	C	T	0.134537	0.0250166	7.53564e-08	0.229984	-0.00147262	0.00222332	0.51	28.9214	0.0248733
rs2800709	G	T	0.118864	0.021487	3.16774e-08	0.519842	0.00273495	0.00200262	0.17	30.6014	0.0263178
rs10917151	A	G	0.154503	0.02781	2.7656e-08	0.167771	-0.000117	0.00271664	0.97	30.8649	0.0265443
rs11031005	C	T	-0.183937	0.0296157	5.27108e-10	0.170834	-0.00442109	0.00289977	0.13	38.5733	0.0331715
rs13211170	G	A	0.149157	0.0234007	1.84115e-10	0.290358	0.00047334	0.00251849	0.85	40.6277	0.0349375

## Sheet: Table S7
Table S7. Detailed information for 29 SNPs as genetic instrumental variants on ovarian endometrioma and LTL.
SNP	effect allele	other allele	beta.exposure	se.exposure	pval.exposure	eaf.exposure	beta.outcome	se.outcome	pval.outcome	F	R2(%)
rs79822230	C	T	-0.19231	0.0420957	4.91439e-06	0.0559368	-0.00542	0.0067867	0.42	20.8699	0.0176795
rs72912691	A	G	0.305034	0.0666381	4.70652e-06	0.0168895	0.00255828	0.00685726	0.709999	20.9529	0.0177498
rs140030985	C	A	0.499937	0.109201	4.69105e-06	0.00529728	-0.0162806	0.00921386	0.0769999	20.959	0.0177549
rs17718444	T	C	0.0918331	0.0200479	4.63479e-06	0.287379	0.00377266	0.00215745	0.08	20.9823	0.0177747
rs35937600	C	A	-0.11757	0.0255497	4.19208e-06	0.160147	0.00670181	0.00307294	0.0290001	21.1745	0.0179375
rs12469225	T	C	0.0913563	0.019816	4.02207e-06	0.305457	-5.56e-05	0.00203923	0.98	21.2539	0.0180047
rs237467	C	T	0.0855474	0.0185426	3.95859e-06	0.407336	0.00194625	0.00203037	0.34	21.2846	0.0180307
rs11778659	T	C	0.146968	0.0317543	3.68706e-06	0.0863711	-0.00159872	0.00493852	0.75	21.4207	0.018146
rs117657654	C	T	0.222023	0.0479335	3.62326e-06	0.0338502	0.0352602	0.0118819	0.00299999	21.4541	0.0181743
rs10899590	G	A	0.100321	0.0216196	3.47904e-06	0.226703	-0.00026055	0.00248485	0.92	21.5318	0.0182401
rs58053835	T	C	0.126342	0.0272248	3.47248e-06	0.1217	0.00016509	0.00561439	0.98	21.5357	0.0182434
rs11691134	G	A	0.0883164	0.0190153	3.4091e-06	0.610617	0.00058824	0.00206116	0.780001	21.5709	0.0182732
rs6480728	T	C	-0.0903623	0.019358	3.04194e-06	0.676536	-0.00118651	0.00227519	0.6	21.7894	0.0184583
rs6461873	A	G	-0.120042	0.0257004	3.0002e-06	0.857047	-0.00225717	0.00259273	0.38	21.8162	0.018481
rs10965153	C	T	0.0854991	0.0183023	2.9902e-06	0.45405	-0.00125649	0.00202736	0.54	21.8225	0.0184863
rs72648445	A	T	0.114306	0.0243237	2.60988e-06	0.164392	0.00260524	0.00449189	0.56	22.0837	0.0187075
rs1011397	T	C	-0.15842	0.0336645	2.52808e-06	0.92519	-0.00361688	0.00275102	0.19	22.1446	0.0187591
rs2421985	C	T	0.086681	0.0182853	2.13206e-06	0.461436	-0.00297324	0.00200463	0.14	22.4717	0.0190362
rs4988988	T	C	-0.105298	0.0221768	2.05329e-06	0.231539	0.00227573	0.00223159	0.31	22.5442	0.0190976
rs73733068	A	G	-0.253876	0.0534017	1.99361e-06	0.0352077	-0.00487345	0.00556917	0.38	22.6009	0.0191456
rs73218097	C	T	-0.088013	0.0184928	1.94263e-06	0.551337	-0.00021058	0.00206697	0.92	22.6507	0.0191877
rs150811371	A	G	0.145012	0.030416	1.8641e-06	0.0944971	0.0017188	0.0035738	0.630001	22.7298	0.0192548
rs151297408	T	C	-1.64631	0.339592	1.24761e-06	0.00198011	0.00477093	0.00846525	0.57	23.5018	0.0199086
rs7211380	G	A	-0.154428	0.0317234	1.12759e-06	0.097991	-0.0113394	0.00400695	0.00470002	23.6966	0.0200735
rs9680539	T	C	-0.144595	0.0294936	9.45889e-07	0.116926	-8.785e-05	0.00338461	0.98	24.035	0.0203602
rs6020193	G	A	0.10312	0.0209092	8.14667e-07	0.729263	-0.00370477	0.00209182	0.0769999	24.3222	0.0206035
rs7255471	T	C	0.105084	0.0212969	8.04674e-07	0.242683	-0.00120668	0.00220566	0.58	24.3463	0.0206238
rs4849124	G	A	0.0986227	0.0199331	7.51052e-07	0.678865	0.00041995	0.00220878	0.85	24.4792	0.0207364
rs146302172	G	A	-0.315616	0.0633898	6.39234e-07	0.025185	0.00388534	0.00463362	0.4	24.7897	0.0209994
rs12734818	A	G	0.226327	0.045349	6.01312e-07	0.038181	0.00260858	0.00463552	0.57	24.9075	0.0210991
rs113936637	A	T	-0.13029	0.026055	5.71571e-07	0.156278	-0.00048127	0.00439968	0.91	25.0053	0.021182
rs8010344	G	A	0.13102	0.0261642	5.51087e-07	0.134473	0.00219765	0.00261731	0.4	25.0757	0.0212416
rs4662538	A	G	-0.0988817	0.0197	5.18406e-07	0.329328	-0.001275	0.00210146	0.54	25.1937	0.0213415
rs4804088	A	G	-0.162308	0.0322629	4.88427e-07	0.918685	-0.00367113	0.00378898	0.33	25.3085	0.0214387
rs3757639	A	G	-0.113947	0.022522	4.20659e-07	0.221238	-0.00930419	0.00304557	0.00230001	25.5967	0.0216828
rs56091846	T	C	-0.0985639	0.0191719	2.73174e-07	0.370664	-0.00389452	0.00202316	0.0539995	26.4301	0.0223886
rs4593176	G	A	-0.128351	0.0247828	2.23044e-07	0.845055	0.00063886	0.00265459	0.81	26.822	0.0227205
rs4980793	G	A	-0.101948	0.0194953	1.7009e-07	0.340115	-0.00217073	0.00204425	0.29	27.3458	0.0231641
rs13205183	T	G	-0.121361	0.0231825	1.6498e-07	0.817913	0.00282145	0.00271932	0.3	27.405	0.0232143
rs113430630	T	C	-0.375848	0.0716398	1.55132e-07	0.0209996	-0.00619425	0.00763514	0.42	27.5238	0.0233149
rs6826167	C	T	0.114049	0.0217027	1.47989e-07	0.224548	-0.0024064	0.00247276	0.33	27.6152	0.0233923
rs602924	T	C	0.132563	0.0251434	1.34741e-07	0.831827	0.00539176	0.0028035	0.0539995	27.7964	0.0235458
rs1468588	C	T	-0.102521	0.019443	1.34273e-07	0.682686	0.00244474	0.00218113	0.26	27.803	0.0235513
rs11776952	G	A	0.12416	0.023189	8.59172e-08	0.794223	-0.00037626	0.00230317	0.87	28.6676	0.0242836
rs2800709	G	T	0.0996142	0.0183124	5.3363e-08	0.519946	0.00273495	0.00200262	0.17	29.59	0.0250647
rs12213593	A	T	0.117123	0.0208951	2.07883e-08	0.24245	-0.00018175	0.0024241	0.94	31.4187	0.0266133
rs62440680	G	T	0.103898	0.018354	1.50695e-08	0.430991	-0.00067316	0.00208981	0.75	32.0439	0.0271427
rs143249777	T	G	0.317285	0.0536734	3.39219e-09	0.0257921	-0.0117861	0.00852659	0.17	34.9441	0.0295986
rs749749	C	T	0.108313	0.0182616	3.00774e-09	0.478439	0.0037677	0.00200784	0.061	35.1784	0.029797
rs12317475	C	T	0.127613	0.0204898	4.72074e-10	0.259488	0.00067117	0.0022226	0.760001	38.7889	0.0328542
rs11031718	G	T	-0.132097	0.0204283	1.00395e-10	0.291735	0.00253081	0.00247961	0.31	41.8133	0.0354149
rs2164983	A	C	0.143027	0.0216462	3.90841e-11	0.223216	0.00406806	0.00276659	0.14	43.6582	0.0369769
rs286701	C	T	0.124885	0.0183006	8.84504e-12	0.497618	0.0015697	0.00201726	0.44	46.5675	0.03944
rs1023692	C	T	-0.144875	0.0205813	1.93375e-12	0.747814	-0.00159602	0.00236049	0.5	49.5489	0.0419641
rs57439315	T	G	-0.146956	0.019077	1.32587e-14	0.378674	-0.00031326	0.00211509	0.88	59.3399	0.0502522
rs6025	T	C	-0.587862	0.0748103	3.90211e-15	0.02098	0.00521394	0.00677656	0.44	61.7477	0.0522901
rs140993356	G	A	0.30576	0.0363437	3.99577e-17	0.0575973	-0.00144189	0.00572575	0.8	70.7776	0.0599324
rs12371088	G	A	0.173013	0.0200843	7.03396e-18	0.268456	-0.00082967	0.0020654	0.69	74.2056	0.0628333
rs851984	A	G	0.162521	0.0182388	5.06874e-19	0.442834	-0.00253819	0.00207414	0.22	79.3997	0.0672284
rs2779747	T	G	-0.164503	0.018373	3.4435e-19	0.576166	0.00027578	0.00202758	0.89	80.1641	0.0678752
rs61778046	T	G	0.211504	0.0223849	3.43716e-21	0.190613	-0.00038343	0.002698	0.89	89.2729	0.0755818
rs11031005	C	T	-0.263908	0.025569	5.63897e-25	0.169936	-0.00442109	0.00289977	0.13	106.53	0.0901788
rs58415480	G	C	0.24039	0.0208928	1.23225e-30	0.232149	-0.00155085	0.00281074	0.58	132.383	0.11204
rs4516787	G	A	-0.270023	0.0212308	4.67197e-37	0.270949	2.752e-05	0.00214907	0.99	161.756	0.136865

## Sheet: Table S8
Table S8. Detailed information for 22 SNPs as genetic instrumental variants on infertility and LTL.
SNP	effect allele	other allele	beta.exposure	se.exposure	pval.exposure	eaf.exposure	beta.outcome	se.outcome	pval.outcome	F	R2(%)
rs139565855	T	A	0.138519	0.0303393	4.97898e-06	0.0415926	0.00582572	0.00451776	0.2	20.8449	0.0164964
rs2779747	T	G	-0.0577147	0.0126404	4.97416e-06	0.576813	0.00027578	0.00202758	0.89	20.847	0.016498
rs12715376	C	T	-0.0600218	0.0131399	4.92584e-06	0.660517	0.00072041	0.00214266	0.74	20.8654	0.0165126
rs337114	T	A	-0.0900242	0.0196238	4.4859e-06	0.119524	0.0006042	0.00313301	0.85	21.0448	0.0166545
rs9870713	G	A	0.374088	0.0813424	4.24678e-06	0.00525257	0.00853582	0.00873068	0.33	21.1498	0.0167376
rs313978	T	G	-0.0726576	0.0157604	4.02402e-06	0.808832	0.00177345	0.00250943	0.48	21.253	0.0168193
rs191101443	T	C	0.447178	0.0967213	3.77555e-06	0.00341557	-0.00029328	0.011749	0.98	21.3752	0.0169159
rs571747839	C	A	0.541548	0.116891	3.60496e-06	0.00429434	-0.0582033	0.0219472	0.008	21.4637	0.016986
rs6470619	C	T	-0.0643105	0.0138805	3.60122e-06	0.292171	-0.00137518	0.00208011	0.51	21.4658	0.0169876
rs723977	C	T	-0.0617686	0.0132152	2.95304e-06	0.66449	-0.00382349	0.00206147	0.064	21.8465	0.0172888
rs111418094	A	C	0.129068	0.02759	2.89601e-06	0.0522078	0.0021589	0.00350463	0.54	21.884	0.0173185
rs62128021	A	G	-0.0650985	0.0138429	2.56809e-06	0.720155	0.00191738	0.00225018	0.39	22.1147	0.017501
rs4843090	C	T	0.0702284	0.0147056	1.79143e-06	0.231397	0.00070404	0.00236231	0.77	22.8062	0.0180482
rs1424035	A	C	0.373705	0.0780489	1.68376e-06	0.00548087	0.00172813	0.00775464	0.82	22.9254	0.0181425
rs73527055	C	T	-0.061343	0.0126698	1.28742e-06	0.442594	-0.00225194	0.00207774	0.28	23.4414	0.0185508
rs11073495	A	G	0.074211	0.0152245	1.09111e-06	0.774762	0.0022182	0.00249361	0.37	23.7598	0.0188027
rs9624878	A	G	-0.375503	0.0759007	7.52523e-07	0.00844213	-0.00047125	0.00884072	0.96	24.4753	0.0193688
rs10503673	G	A	0.0805202	0.0162311	7.01795e-07	0.805566	-0.00517334	0.0026153	0.0479999	24.6097	0.0194752
rs8032552	C	T	0.0684256	0.0130378	1.53547e-07	0.357498	0.00447554	0.0023474	0.0569994	27.5437	0.0217965
rs55938609	C	G	0.092134	0.0166179	2.95175e-08	0.164358	0.00060321	0.00283363	0.83	30.7384	0.024324
rs584336	A	G	0.0757388	0.0135349	2.19574e-08	0.302285	-0.00197273	0.00238001	0.41	31.3127	0.0247783
rs4735131	T	C	0.171164	0.0240335	1.06463e-12	0.0678286	0.00425136	0.00521789	0.42	50.7205	0.04013

## Sheet: Table S9
Table S9. Detailed information for 12 SNPs as genetic instrumental variants on PCOS and LTL.
SNP	effect allele	other allele	beta.exposure	se.exposure	pval.exposure	eaf.exposure	beta.outcome	se.outcome	pval.outcome	F	R2(%)
rs9685229	T	C	0.167352	0.0363742	4.20785e-06	0.338913	-0.00108365	0.00206237	0.6	21.1676	0.00919014
rs72732546	T	A	-0.192042	0.04123	3.19595e-06	0.262087	-0.00089691	0.00218181	0.68	21.6951	0.00941916
rs9876081	C	G	-0.437334	0.0930192	2.58208e-06	0.970685	-0.0117393	0.00584969	0.0449997	22.1043	0.00959681
rs117237227	A	C	0.379453	0.0796785	1.91395e-06	0.0410824	-0.0116624	0.00501838	0.02	22.6793	0.00984641
rs11662262	T	C	-0.190983	0.040084	1.89269e-06	0.288157	0.00137103	0.00226304	0.54	22.7009	0.0098558
rs2740433	A	G	-0.176389	0.0368026	1.64426e-06	0.674395	-0.00681143	0.00211128	0.00129999	22.9711	0.00997309
rs7026071	C	T	0.181757	0.0375362	1.28422e-06	0.652817	-0.00068957	0.00204787	0.74	23.4465	0.0101795
rs62490935	T	C	0.258389	0.0508373	3.7216e-07	0.121491	0.0047231	0.00390344	0.23	25.8333	0.0112156
rs1784692	C	T	-0.309644	0.056284	3.76678e-08	0.129117	-0.00062226	0.0026385	0.81	30.2658	0.0131397
rs17880096	C	G	0.36677	0.0653806	2.02596e-08	0.0652345	0.00388649	0.0076737	0.61	31.4692	0.0136621
rs62237573	T	C	0.689075	0.111041	5.44942e-10	0.0173746	-0.0215441	0.0107275	0.0449997	38.509	0.0167179
rs4404217	A	G	0.235969	0.0361713	6.8612e-11	0.342231	0.00120037	0.00220753	0.59	42.5577	0.0184752

## Sheet: Table S10
Table S10. Detailed information for 8 SNPs as genetic instrumental variants on POI and LTL.
SNP	effect allele	other allele	beta.exposure	se.exposure	pval.exposure	eaf.exposure	beta.outcome	se.outcome	pval.outcome	F	R2(%)
rs147896048	G	C	0.961998	0.208955	4.14744e-06	0.0106513	0.00131026	0.00717384	0.86	21.1953	0.00965478
rs117804920	C	G	1.18175	0.2515	2.61704e-06	0.00650328	0.00072562	0.00798665	0.93	22.0786	0.0100571
rs17332777	G	A	0.432694	0.0919402	2.52313e-06	0.0920785	0.0021736	0.00340986	0.52	22.1486	0.010089
rs62060104	A	G	0.77909	0.163144	1.79287e-06	0.0212859	0.0155866	0.00734806	0.0340001	22.8049	0.0103879
rs61953486	G	A	-0.302196	0.0626213	1.39457e-06	0.397842	0.00384838	0.00214746	0.0729995	23.2878	0.0106079
rs117089593	C	A	1.21094	0.250866	1.38577e-06	0.00665196	0.00365639	0.011598	0.75	23.3001	0.0106135
rs12467660	C	A	0.666813	0.132369	4.71607e-07	0.922391	0.00447351	0.00295976	0.13	25.3765	0.0115592
rs555460025	G	A	1.66924	0.317451	1.45432e-07	0.00296351	0.00578167	0.0101565	0.57	27.649	0.0125942

[truncated: 5 more sheets: Table S11, Table S12, Table S13, Table S14, Table S15]
